# Supplementary material for: The Influence of Baseline Clinical Status and Surgical Strategy on Early Good to Excellent Result in Spinal Lumbar Arthrodesis: A Machine Learning Approach
Source: J Pers Med. 2021 Dec 16;11(12):1377. doi: 10.3390/jpm11121377 (PMC8705358; doi:10.3390/jpm11121377)
Supplement: Supplementary file 1 [file jpm-11-01377-s001.zip]

Archive with 1 entries (1 files):
- jpm-1507135-supplementary.pdf
